# Supplementary material for: ABCH2 transporter mediates deltamethrin uptake and toxicity in the malaria vector Anopheles coluzzii
Source: PLoS Pathog. 2023 Aug 16;19(8):e1011226. doi: 10.1371/journal.ppat.1011226 (PMC10461823; doi:10.1371/journal.ppat.1011226)
Supplement: S1 Table — (XLSX) [file ppat.1011226.s012.xlsx]

## Sheet: Sheet1
Name	Sequence 5'à 3'
ABCH2 dsF	TAATACGACTCACTATAGGGGATCCTGTTCTGTCTGGCGA
ABCH2 dsR	TAATACGACTCACTATAGGGACTCCTGGTGCGACGAAATC
ABCH2 qF	GCAAGGAGGTGCTCATCAGT
ABCH2 qR	TCCCTTCGACGTAAAGTTGGA
GFP dsF	TAATACGACTCACTATAGGGAGAACGTAAACGGCCACAAGTTC
GFP dsR	TAATACGACTCACTATAGGGAGACTTGTACAGCTCGTCCATGCC
ABCH1 qF	AACATGGGCAAGCGGAGAC
ABCH1 qR	ATTGCTGATGGCCGGTATGC
ABCH3 qR	CACCAGCACAATCAAGGAGC
ABCH3 qR	GCAGAAAGTTCTTCGACAGCAG
