# Supplementary material for: ABCH2 transporter mediates deltamethrin uptake and toxicity in the malaria vector Anopheles coluzzii
Source: PLoS Pathog. 2023 Aug 16;19(8):e1011226. doi: 10.1371/journal.ppat.1011226 (PMC10461823; doi:10.1371/journal.ppat.1011226)
Supplement: S2 Table — A. 14C measurements of three biological experiments are presented: External, internal, total and % penetration of 14C-deltamethrin after 4 minutes of contact in dsGFP and dsABCH2 mosquitoes. Penetration corresponds to the percentage of internal counts compared to total counts at this time point. B. Statistical analysis was performed with paired t-test (*) and statistical details of the comparison (P value = 0.0037, **). (XLSX) [file ppat.1011226.s013.xlsx]

## Sheet: Sheet1
A.					.
Biological replicates		14C			%
n=116 / condition		External	Internal	Total	Penetration
Rep1	dsGFP	76	72.5	148.5	48.82
	dsABCH2	66	89	155	57.42
Rep2	dsGFP	35	40	75	53.33
	dsABCH2	17.5	31	48.5	63.91
Rep3	dsGFP	20.5	115	138	85.14
	dsABCH2	7	117.5	122.5	94.28
B.
Paired t-test, two-tailed
Effectiveness of pairing	Correlation coefficient ( r ) = 0.9989
	P value = 0.0149 (*)
Mean difference	9770
P value	0.0037 (**)
SD of difference	1038
SEM of difference	0.5992
95% CI	7.192-12.35
