# Supplementary material for: ABCH2 transporter mediates deltamethrin uptake and toxicity in the malaria vector Anopheles coluzzii
Source: PLoS Pathog. 2023 Aug 16;19(8):e1011226. doi: 10.1371/journal.ppat.1011226 (PMC10461823; doi:10.1371/journal.ppat.1011226)
Supplement: S3 Table — Known quantities of a His-tagged purified protein were blotted with His-ABCH2 and ABCH2 membrane preparations (S11 Fig). ImageJ was used for pairwise band density analysis. The density values and the μgr of total protein were used for standard curve construction. The standard curves were subsequently used for estimation of the ng of ABCH2 per μgr of total protein. (XLSX) [file ppat.1011226.s014.xlsx]

## Sheet: Sheet1
	Estimation of ng of ABCH2 per ugr of total protein
	purified His-unrelated protein		His-ABCH2				ABCH2		His-ABCH2
	ngr of purified protein	Density	ugr of total protein	Density	X= (Y+6,596)/1,93	ng per ugr	ugr of total protein	Density	ugr	Density	X=(Y+2,91)/18	per ugr
	17.5ng	22.16	3,75ug	4.22	5.60415	1.49444	2 ug	33.09	2ug	7.15	0.558889	0.279444
	35ng	64.1	5ug	34.03	21.0497	4.20995	4 ug	69.09	4ug	18.44	1.18611	0.296528
	53ng	104.747	7,5ug	46.81	27.6715	3.68953						AVERAGE
	70ng	121.353										0.287986
	Y=1.930*X-6.696					Average	Y = 18*X - 2,91
						3.13131
			3,13 ng of His-ABCH2 / ug of total protein
									His-ABCH2= 0,288 * ABCH2
									ABCH2 = 3,13/0,28 = 11 ng / ug total protein
X=(Y-B)/A
X= (Y+91,92)/1,93
A	1.93
B	6.596
X=(Y+2,91)/18
A	18
B	2.91
