# Supplementary material for: ABCH2 transporter mediates deltamethrin uptake and toxicity in the malaria vector Anopheles coluzzii
Source: PLoS Pathog. 2023 Aug 16;19(8):e1011226. doi: 10.1371/journal.ppat.1011226 (PMC10461823; doi:10.1371/journal.ppat.1011226)
Supplement: S4 Table — As shown in red, the hydrolysis rate is ~178 pmoles of Pi/ pmole of ABCH2/ minute of reaction. Even if our estimation is indirect and prone to errors, the rate value is substantial indicating that ABCH2 undergoes consecutive ATP hydrolysis rounds. (XLSX) [file ppat.1011226.s015.xlsx]

## Sheet: Sheet1
	Membrane preparations
ATPase	empty	Unrelated	abch2
		protein
Pmoles Pi/ μgr of protein/ min	32.03	33.73	53.4
	-32.03	-32.03	-32.03
	0	1.7	21.37
pmoles Pi/ pmole ABCH2/ min			178
