# Supplementary material for: ABCH2 transporter mediates deltamethrin uptake and toxicity in the malaria vector Anopheles coluzzii
Source: PLoS Pathog. 2023 Aug 16;19(8):e1011226. doi: 10.1371/journal.ppat.1011226 (PMC10461823; doi:10.1371/journal.ppat.1011226)
Supplement: S5 Table — 120μM deltamethrin was added in 50ul reaction containing 10μgr membranes (approximately 100 ngr ABCH2). The values of pmoles Pi/ μgr of total protein/ minute of reaction and the vales of pmoles Pi/ pmoles of ABCH2/ minute of reaction from two biological replicates (3 technical replicates each), are shown. The addition of deltamethrin results in ~1.6 folds of stimulation of the basal activity. (XLSX) [file ppat.1011226.s016.xlsx]

## Sheet: S3_Table
		Membrane preparations
ATPase activity	Biological	Empty	Empty	ABCH2	ABCH2
	Replicates	(DMSO)	(DMSO/DLM)	(DMSO)	(DMSO/DML)
Pmoles Pi/ μgr of protein/ min	Biol. Rep 1	43.89	50.29	53.28	65.44
	Biol. Rep 2	14.5	19.11	25.54	37.79
	Biol. Rep	8.49	8.57	23	28.49
		ABHC2-EMPTY (DMSO)		ABCH2- EMPTY (DMSO/DLM)
Pmoles Pi/ μgr of protein/ min	Biol. Rep 1	9.39		15.15
	Biol. Rep 2	11.04		18.68
	Biol. Rep 3	14.51		19.92
		ABHC2-EMPTY (DMSO)		ABCH2- EMPTY (DMSO/DLM)		Fold change in DLM/DMSO VS DMSO	AVERAGE FOLD CHANGE
Pmoles Pi/ pmole ABCH2/min	Biol. Rep 1	78.25		126.25		1613	1559
	Biol. Rep 2	92		155.66		1691
	Biol. Rep 3	120.9		166.03		1373
